# Supplementary material for: Ultrathin-metal-film-based transparent electrodes with relative transmittance surpassing 100%
Source: Nat Commun. 2020 Jul 6;11:3367. doi: 10.1038/s41467-020-17107-6 (PMC7338390; doi:10.1038/s41467-020-17107-6)
Supplement: Supplementary file 3 — Source Data [file 41467_2020_17107_MOESM3_ESM.xlsx]

## Sheet: Fig. S2
	TS (%)
λ (nm)	Sample 1	Sample 2	Sample 3	Sample 4	Sample 5	Sample 6	Sample 7	Sample 8	Sample 9	Sample 10	Sample 11	Sample 12	Sample 13	Sample 14	Sample 15	Simulation
400	81.94	82.81	82.83	86.13	81.9	85.68	82.08	82.83	84.36	85.2	84.27	84.72	84.7	83.84	83.66	85.4
401	82.16	82.96	82.86	86.36	82.06	85.91	82.21	82.96	84.47	85.3	84.42	84.88	84.85	83.95	83.83	85.43
402	82.41	83.16	82.87	86.6	82.24	86.09	82.42	83.12	84.62	85.41	84.58	85.03	84.99	84.09	83.96	85.45
403	82.69	83.42	83.05	86.81	82.5	86.23	82.72	83.39	84.81	85.6	84.78	85.21	85.21	84.31	84.19	85.5
404	83	83.71	83.29	86.98	82.79	86.36	83.05	83.69	85.04	85.84	85.01	85.44	85.48	84.57	84.48	85.53
405	83.38	84.07	83.55	87.04	83.14	86.48	83.39	84	85.39	86.19	85.3	85.8	85.82	84.95	84.91	85.55
406	83.72	84.39	83.81	87.07	83.49	86.52	83.68	84.3	85.66	86.45	85.58	86.11	86.1	85.32	85.27	85.58
407	84.02	84.7	84.07	87.08	83.83	86.51	83.93	84.6	85.88	86.67	85.86	86.38	86.36	85.7	85.57	85.6
408	84.27	84.96	84.23	87.16	84.1	86.54	84.11	84.76	86.09	86.83	86.06	86.64	86.6	85.93	85.77	85.63
409	84.49	85.16	84.35	87.25	84.32	86.59	84.3	84.89	86.26	86.95	86.23	86.82	86.75	86.11	85.94	85.68
410	84.66	85.26	84.41	87.34	84.47	86.67	84.49	84.99	86.39	87	86.34	86.86	86.8	86.22	86.09	85.7
411	84.76	85.4	84.51	87.41	84.67	86.74	84.6	85.1	86.46	87.03	86.35	86.91	86.89	86.28	86.19	85.73
412	84.84	85.54	84.6	87.45	84.86	86.77	84.69	85.19	86.52	87.06	86.34	86.99	86.97	86.35	86.29	85.75
413	84.97	85.63	84.66	87.39	84.98	86.68	84.79	85.22	86.59	87.08	86.4	87.08	87.03	86.49	86.41	85.78
414	84.97	85.61	84.68	87.3	85.05	86.65	84.79	85.21	86.6	87.12	86.32	87.08	87.03	86.49	86.42	85.8
415	84.9	85.52	84.68	87.19	85.09	86.63	84.72	85.16	86.57	87.16	86.18	87.01	86.98	86.41	86.37	85.83
416	84.76	85.42	84.57	87.2	84.97	86.58	84.54	85.04	86.45	86.89	86.1	86.83	86.87	86.22	86.23	85.88
417	84.61	85.29	84.44	87.19	84.88	86.51	84.37	84.87	86.3	86.69	85.93	86.63	86.74	86.06	86.06	85.9
418	84.45	85.15	84.3	87.17	84.82	86.43	84.21	84.64	86.09	86.57	85.63	86.43	86.6	85.94	85.86	85.93
419	84.32	85.03	84.22	87.05	84.72	86.38	84.04	84.52	85.98	86.46	85.51	86.31	86.47	85.79	85.71	85.95
420	84.22	84.96	84.17	86.93	84.66	86.32	83.94	84.44	85.91	86.36	85.43	86.22	86.38	85.68	85.62	85.98
421	84.19	84.99	84.21	86.83	84.76	86.22	83.98	84.47	85.89	86.29	85.38	86.17	86.34	85.7	85.64	86
422	84.14	84.95	84.22	86.7	84.8	86.09	83.93	84.46	85.86	86.26	85.34	86.09	86.32	85.68	85.62	86.03
423	84.08	84.89	84.22	86.55	84.79	85.94	83.84	84.43	85.83	86.24	85.31	86.01	86.3	85.64	85.58	86.05
424	83.98	84.81	84.17	86.43	84.74	85.82	83.81	84.4	85.83	86.16	85.32	85.97	86.22	85.55	85.5	86.08
425	83.92	84.7	84.09	86.37	84.69	85.78	83.77	84.37	85.76	86.08	85.3	85.92	86.09	85.43	85.38	86.1
426	83.9	84.58	83.97	86.37	84.62	85.81	83.71	84.33	85.64	86.02	85.26	85.86	85.92	85.25	85.21	86.13
427	83.99	84.51	84	86.42	84.68	85.89	83.79	84.39	85.62	85.89	85.29	85.84	85.84	85.19	85.14	86.15
428	84.05	84.49	84.08	86.45	84.7	85.93	83.86	84.43	85.6	85.79	85.31	85.8	85.79	85.15	85.1	86.18
429	84.03	84.55	84.22	86.45	84.59	85.88	83.88	84.4	85.57	85.8	85.28	85.71	85.79	85.17	85.09	86.2
430	84.05	84.61	84.35	86.4	84.58	85.88	83.96	84.4	85.56	85.83	85.24	85.69	85.82	85.27	85.14	86.23
431	84.09	84.65	84.46	86.34	84.59	85.92	84.03	84.41	85.57	85.87	85.21	85.69	85.86	85.37	85.22	86.25
432	84.14	84.65	84.53	86.37	84.58	85.96	84.02	84.47	85.55	85.84	85.23	85.67	85.84	85.35	85.24	86.28
433	84.21	84.65	84.66	86.38	84.6	86.05	84.06	84.55	85.5	85.81	85.26	85.62	85.84	85.36	85.31	86.3
434	84.32	84.66	84.84	86.36	84.66	86.18	84.15	84.66	85.44	85.8	85.31	85.54	85.84	85.4	85.4	86.33
435	84.42	84.77	84.91	86.42	84.63	86.26	84.31	84.75	85.54	85.95	85.39	85.64	85.91	85.45	85.42	86.35
436	84.52	84.88	85	86.52	84.63	86.33	84.47	84.86	85.66	86.08	85.49	85.76	85.96	85.53	85.45	86.38
437	84.65	84.99	85.15	86.68	84.68	86.38	84.63	85.02	85.79	86.16	85.63	85.89	85.99	85.66	85.48	86.4
438	84.78	85.05	85.21	86.82	84.73	86.43	84.73	85.11	85.89	86.28	85.82	86.04	86.07	85.74	85.55	86.43
439	84.9	85.13	85.26	86.96	84.77	86.5	84.84	85.2	85.98	86.42	86.02	86.19	86.16	85.81	85.62	86.45
440	85	85.32	85.41	87.09	84.88	86.59	85.05	85.35	86.12	86.6	86.22	86.33	86.27	85.88	85.7	86.48
441	85.12	85.47	85.52	87.2	84.94	86.67	85.17	85.5	86.29	86.74	86.37	86.48	86.41	86.01	85.8	86.5
442	85.26	85.59	85.59	87.31	84.96	86.75	85.23	85.64	86.5	86.85	86.5	86.63	86.58	86.17	85.91	86.53
443	85.33	85.68	85.73	87.44	85.06	86.91	85.35	85.7	86.55	86.99	86.58	86.72	86.65	86.25	86.05	86.55
444	85.39	85.75	85.81	87.55	85.14	87.08	85.46	85.78	86.61	87.1	86.67	86.82	86.74	86.32	86.16	86.55
445	85.43	85.79	85.81	87.66	85.17	87.25	85.56	85.9	86.69	87.18	86.76	86.94	86.86	86.4	86.24	86.58
446	85.58	85.88	85.89	87.83	85.29	87.4	85.68	86	86.79	87.27	86.87	87.04	86.95	86.51	86.32	86.6
447	85.73	85.98	85.97	88.01	85.42	87.55	85.78	86.11	86.89	87.36	86.96	87.13	87.03	86.62	86.39	86.63
448	85.82	86.08	86.03	88.19	85.51	87.73	85.84	86.23	87	87.44	87	87.25	87.15	86.69	86.44	86.65
449	85.92	86.18	86.12	88.34	85.63	87.88	85.97	86.33	87.14	87.55	87.09	87.36	87.25	86.8	86.55	86.68
450	86.03	86.3	86.23	88.48	85.77	88.02	86.14	86.43	87.31	87.68	87.23	87.46	87.35	86.95	86.69	86.7
451	86.25	86.52	86.39	88.59	86.02	88.06	86.34	86.62	87.49	87.83	87.46	87.62	87.54	87.13	86.9	86.73
452	86.46	86.74	86.58	88.7	86.28	88.15	86.55	86.81	87.7	88.01	87.67	87.8	87.74	87.35	87.12	86.73
453	86.67	86.96	86.8	88.79	86.53	88.3	86.77	87.01	87.93	88.22	87.87	88.01	87.96	87.61	87.35	86.75
454	86.89	87.17	86.98	88.83	86.75	88.34	86.92	87.16	88.11	88.37	88.05	88.18	88.17	87.77	87.55	86.78
455	87.1	87.36	87.17	88.85	86.96	88.37	87.08	87.31	88.26	88.51	88.19	88.34	88.36	87.9	87.73	86.8
456	87.29	87.5	87.34	88.83	87.15	88.39	87.28	87.48	88.32	88.64	88.25	88.46	88.44	87.98	87.89	86.83
457	87.43	87.65	87.49	88.88	87.37	88.44	87.41	87.61	88.44	88.71	88.33	88.55	88.54	88.11	88.02	86.85
458	87.55	87.81	87.64	88.95	87.6	88.52	87.51	87.73	88.58	88.75	88.41	88.61	88.63	88.25	88.14	86.88
459	87.65	87.89	87.68	88.99	87.72	88.55	87.56	87.76	88.6	88.8	88.47	88.69	88.67	88.31	88.19	86.88
460	87.71	87.93	87.72	89.04	87.82	88.55	87.62	87.79	88.64	88.81	88.48	88.75	88.7	88.35	88.23	86.9
461	87.73	87.93	87.77	89.11	87.89	88.51	87.68	87.82	88.71	88.79	88.45	88.82	88.71	88.38	88.26	86.93
462	87.82	87.99	87.75	89.08	87.99	88.51	87.71	87.88	88.76	88.85	88.48	88.82	88.73	88.39	88.26	86.95
463	87.88	88.04	87.74	89.02	88.08	88.49	87.73	87.9	88.78	88.88	88.49	88.81	88.75	88.4	88.25	86.98
464	87.82	88.07	87.77	88.91	88.12	88.41	87.68	87.82	88.72	88.83	88.45	88.78	88.75	88.42	88.21	86.98
465	87.76	88.01	87.75	88.88	88.09	88.36	87.61	87.78	88.7	88.8	88.39	88.73	88.75	88.41	88.21	87
466	87.67	87.93	87.7	88.87	88.03	88.31	87.54	87.75	88.67	88.77	88.33	88.67	88.74	88.38	88.21	87.03
467	87.52	87.84	87.63	88.85	87.92	88.27	87.49	87.65	88.59	88.7	88.23	88.58	88.63	88.29	88.1	87.05
468	87.39	87.72	87.52	88.76	87.8	88.22	87.34	87.52	88.46	88.59	88.1	88.47	88.51	88.18	87.99	87.05
469	87.26	87.59	87.36	88.6	87.68	88.18	87.1	87.38	88.31	88.44	87.95	88.35	88.39	88.06	87.88	87.08
470	87.1	87.43	87.23	88.53	87.53	88.09	86.93	87.22	88.14	88.29	87.76	88.25	88.29	87.92	87.76	87.1
471	86.94	87.29	87.1	88.43	87.39	88	86.78	87.08	88	88.16	87.61	88.16	88.19	87.79	87.67	87.13
472	86.78	87.17	86.94	88.31	87.26	87.91	86.65	86.97	87.93	88.09	87.51	88.06	88.1	87.69	87.63	87.15
473	86.68	87.11	86.82	88.22	87.16	87.79	86.57	86.87	87.85	88.06	87.49	88.02	88.05	87.64	87.59	87.15
474	86.59	87.05	86.71	88.15	87.06	87.68	86.49	86.78	87.78	88.03	87.48	87.98	88.01	87.62	87.54	87.18
475	86.53	86.97	86.6	88.07	86.94	87.61	86.38	86.74	87.74	87.95	87.42	87.91	88	87.57	87.47	87.2
476	86.46	86.89	86.49	87.97	86.82	87.52	86.29	86.67	87.67	87.89	87.35	87.84	87.94	87.52	87.4	87.2
477	86.38	86.82	86.38	87.86	86.69	87.4	86.2	86.58	87.59	87.84	87.26	87.76	87.86	87.48	87.33	87.23
478	86.33	86.76	86.33	87.85	86.66	87.34	86.11	86.52	87.55	87.83	87.24	87.74	87.79	87.41	87.28	87.25
479	86.28	86.69	86.26	87.81	86.6	87.3	86.06	86.49	87.49	87.8	87.21	87.72	87.74	87.34	87.23	87.28
480	86.21	86.63	86.18	87.75	86.51	87.3	86.07	86.47	87.4	87.74	87.17	87.7	87.71	87.26	87.16	87.28
481	86.17	86.62	86.12	87.76	86.43	87.31	86	86.42	87.34	87.71	87.14	87.63	87.68	87.23	87.17	87.3
482	86.14	86.6	86.11	87.75	86.36	87.33	85.93	86.36	87.28	87.69	87.09	87.55	87.67	87.22	87.2	87.33
483	86.11	86.57	86.23	87.67	86.32	87.33	85.93	86.3	87.18	87.6	86.97	87.47	87.67	87.29	87.23	87.35
484	86.01	86.6	86.41	87.52	86.22	87.26	85.85	86.17	87.05	87.52	86.81	87.31	87.7	87.39	87.38	87.35
485	85.89	86.68	86.61	87.36	86.1	87.14	85.72	86.01	86.92	87.46	86.64	87.1	87.72	87.51	87.59	87.38
486	86	86.71	86.71	87.31	86.17	87.2	85.84	86.05	86.93	87.44	86.69	87.11	87.81	87.55	87.67	87.4
487	86.14	86.74	86.67	87.4	86.27	87.28	85.99	86.2	87.03	87.46	86.8	87.21	87.82	87.52	87.62	87.4
488	86.33	86.76	86.48	87.65	86.4	87.38	86.16	86.47	87.24	87.53	87	87.41	87.75	87.41	87.42	87.43
489	86.56	86.86	86.5	87.83	86.64	87.5	86.42	86.72	87.42	87.67	87.25	87.63	87.72	87.41	87.38	87.45
490	86.74	86.97	86.56	87.96	86.84	87.59	86.63	86.91	87.57	87.82	87.45	87.78	87.74	87.46	87.39	87.45
491	86.78	87.02	86.65	88.01	86.91	87.6	86.66	86.93	87.64	87.93	87.51	87.79	87.85	87.57	87.48	87.48
492	86.9	87.14	86.83	88.04	87.02	87.62	86.79	87.02	87.74	87.98	87.6	87.84	87.92	87.7	87.55	87.5
493	87.05	87.28	87.04	88.07	87.14	87.63	86.97	87.15	87.84	88.02	87.71	87.9	87.97	87.84	87.61	87.5
494	87.22	87.36	87.16	88.15	87.16	87.7	87.09	87.28	87.89	88.07	87.79	87.99	88.02	87.87	87.66	87.53
495	87.36	87.43	87.27	88.22	87.25	87.8	87.18	87.4	87.98	88.14	87.88	88.07	88.08	87.89	87.7	87.55
496	87.44	87.49	87.39	88.3	87.39	87.93	87.25	87.5	88.1	88.23	87.97	88.12	88.16	87.93	87.72	87.55
497	87.47	87.55	87.44	88.32	87.47	87.95	87.32	87.57	88.13	88.25	88	88.16	88.14	87.94	87.73	87.58
498	87.5	87.6	87.48	88.34	87.52	87.97	87.36	87.62	88.14	88.26	88.01	88.19	88.14	87.96	87.75	87.6
499	87.5	87.63	87.54	88.39	87.51	88	87.36	87.62	88.14	88.26	87.99	88.19	88.18	88	87.8	87.6
500	87.47	87.65	87.62	88.41	87.52	88.03	87.37	87.62	88.18	88.27	88.01	88.21	88.21	88.04	87.86	87.63
501	87.43	87.66	87.7	88.42	87.53	88.07	87.38	87.61	88.22	88.29	88.05	88.23	88.24	88.06	87.91	87.63
502	87.46	87.62	87.76	88.42	87.51	88.08	87.42	87.63	88.18	88.41	88.07	88.26	88.24	88	87.84	87.65
503	87.5	87.61	87.77	88.45	87.48	88.1	87.41	87.65	88.18	88.44	88.05	88.25	88.24	87.97	87.78	87.68
504	87.54	87.63	87.73	88.53	87.45	88.13	87.38	87.67	88.19	88.37	88.01	88.23	88.24	87.97	87.73	87.68
505	87.45	87.55	87.78	88.56	87.4	88.18	87.33	87.65	88.2	88.33	87.99	88.22	88.24	87.92	87.71	87.7
506	87.33	87.46	87.77	88.59	87.35	88.21	87.29	87.6	88.17	88.3	87.95	88.2	88.21	87.88	87.7	87.73
507	87.19	87.38	87.67	88.63	87.32	88.19	87.24	87.53	88.09	88.27	87.87	88.16	88.14	87.84	87.7	87.73
508	87.1	87.28	87.6	88.67	87.29	88.21	87.12	87.42	88.03	88.24	87.87	88.12	88.11	87.8	87.63	87.75
509	87.04	87.21	87.54	88.71	87.27	88.25	87	87.33	87.99	88.22	87.88	88.09	88.1	87.76	87.55	87.75
510	86.99	87.21	87.5	88.76	87.28	88.28	87	87.32	87.99	88.23	87.89	88.05	88.1	87.69	87.51	87.78
511	86.98	87.2	87.48	88.8	87.27	88.31	86.99	87.34	87.99	88.25	87.88	88.05	88.11	87.66	87.51	87.8
512	86.99	87.19	87.49	88.85	87.24	88.35	86.98	87.39	87.99	88.26	87.87	88.09	88.11	87.66	87.53	87.8
513	87.04	87.22	87.46	88.91	87.27	88.39	87.02	87.38	88.07	88.31	87.93	88.13	88.14	87.75	87.55	87.83
514	87.04	87.24	87.44	88.95	87.28	88.43	87.04	87.37	88.11	88.34	87.97	88.14	88.17	87.8	87.56	87.83
515	86.95	87.26	87.46	88.94	87.26	88.46	87.03	87.35	88.1	88.34	87.95	88.12	88.19	87.8	87.56	87.85
516	87	87.29	87.43	88.9	87.23	88.42	87.04	87.36	88.1	88.37	87.97	88.16	88.21	87.78	87.6	87.85
517	87.08	87.33	87.41	88.85	87.22	88.37	87.06	87.37	88.1	88.4	88.02	88.21	88.24	87.78	87.66	87.88
518	87.11	87.39	87.47	88.85	87.25	88.35	87.09	87.38	88.16	88.41	88.11	88.26	88.29	87.86	87.74	87.9
519	87.13	87.42	87.48	88.86	87.25	88.36	87.11	87.4	88.23	88.46	88.12	88.3	88.32	87.92	87.79	87.9
520	87.16	87.44	87.47	88.89	87.24	88.39	87.12	87.42	88.29	88.54	88.09	88.33	88.34	87.98	87.82	87.93
521	87.21	87.49	87.4	88.91	87.26	88.39	87.13	87.43	88.29	88.52	88.15	88.35	88.37	88.01	87.84	87.93
522	87.26	87.5	87.36	88.97	87.3	88.42	87.16	87.42	88.29	88.53	88.18	88.37	88.41	88.04	87.86	87.95
523	87.3	87.47	87.38	89.08	87.36	88.47	87.22	87.38	88.29	88.58	88.17	88.38	88.46	88.07	87.87	87.95
524	87.27	87.47	87.36	89.07	87.32	88.46	87.23	87.39	88.28	88.6	88.2	88.42	88.46	88.07	87.91	87.98
525	87.26	87.51	87.36	89.06	87.31	88.45	87.26	87.41	88.29	88.62	88.24	88.48	88.48	88.08	87.95	88
526	87.3	87.65	87.37	89.05	87.43	88.5	87.34	87.44	88.39	88.67	88.25	88.53	88.58	88.17	88	88
527	87.35	87.76	87.37	89.06	87.47	88.51	87.38	87.47	88.46	88.73	88.27	88.55	88.61	88.22	88.05	88.03
528	87.4	87.84	87.37	89.09	87.48	88.5	87.41	87.51	88.51	88.79	88.32	88.57	88.59	88.25	88.12	88.03
529	87.48	87.88	87.4	89.16	87.51	88.47	87.5	87.58	88.56	88.76	88.4	88.62	88.62	88.34	88.17	88.05
530	87.57	87.91	87.45	89.21	87.52	88.47	87.58	87.63	88.61	88.78	88.43	88.65	88.65	88.41	88.22	88.05
531	87.68	87.94	87.49	89.23	87.49	88.48	87.65	87.66	88.64	88.83	88.41	88.66	88.69	88.46	88.29	88.08
532	87.82	88.02	87.61	89.23	87.64	88.55	87.75	87.71	88.67	88.85	88.51	88.73	88.77	88.53	88.33	88.08
533	87.95	88.08	87.7	89.22	87.79	88.62	87.84	87.77	88.71	88.88	88.59	88.81	88.85	88.59	88.38	88.1
534	88.04	88.11	87.74	89.21	87.9	88.64	87.9	87.83	88.75	88.92	88.61	88.89	88.92	88.61	88.44	88.1
535	88.14	88.17	87.81	89.19	88	88.66	87.95	87.92	88.85	88.98	88.64	88.92	88.98	88.67	88.52	88.13
536	88.23	88.23	87.9	89.18	88.09	88.66	87.99	88.02	88.96	89.05	88.69	88.93	89.03	88.74	88.6	88.13
537	88.28	88.3	87.95	89.16	88.17	88.64	88.06	88.12	89	89.09	88.76	88.97	89.02	88.77	88.65	88.15
538	88.34	88.4	87.99	89.15	88.24	88.62	88.11	88.21	89.01	89.17	88.82	89.05	89.04	88.86	88.72	88.15
539	88.41	88.53	88.02	89.16	88.3	88.6	88.14	88.29	88.99	89.29	88.85	89.15	89.09	88.98	88.79	88.18
540	88.44	88.58	88.03	89.2	88.39	88.61	88.2	88.36	89.05	89.27	88.95	89.21	89.15	89.02	88.81	88.18
541	88.49	88.63	88.08	89.24	88.48	88.63	88.27	88.43	89.11	89.26	89.04	89.27	89.19	89.07	88.83	88.2
542	88.56	88.69	88.18	89.27	88.57	88.66	88.36	88.47	89.14	89.3	89.07	89.34	89.2	89.12	88.87	88.2
543	88.61	88.71	88.2	89.27	88.62	88.67	88.4	88.51	89.14	89.3	89.1	89.32	89.21	89.11	88.88	88.23
544	88.64	88.72	88.2	89.26	88.65	88.67	88.42	88.54	89.14	89.3	89.11	89.28	89.22	89.09	88.88	88.23
545	88.65	88.71	88.22	89.23	88.63	88.68	88.43	88.59	89.13	89.3	89.09	89.26	89.2	89.07	88.92	88.25
546	88.63	88.69	88.24	89.2	88.6	88.7	88.43	88.6	89.14	89.28	89.06	89.25	89.19	89.08	88.9	88.25
547	88.59	88.67	88.28	89.15	88.56	88.72	88.42	88.57	89.16	89.26	89.04	89.24	89.17	89.09	88.85	88.28
548	88.56	88.64	88.31	89.16	88.61	88.71	88.41	88.59	89.12	89.26	88.99	89.24	89.17	89.06	88.92	88.28
549	88.54	88.63	88.33	89.16	88.65	88.7	88.39	88.6	89.1	89.26	88.95	89.22	89.17	89.02	88.95	88.3
550	88.54	88.64	88.33	89.15	88.66	88.7	88.36	88.57	89.12	89.25	88.95	89.19	89.17	89	88.93	88.3
551	88.54	88.63	88.36	89.17	88.7	88.7	88.37	88.57	89.09	89.23	88.94	89.2	89.17	88.99	88.88	88.33
552	88.53	88.62	88.4	89.18	88.75	88.71	88.38	88.58	89.05	89.21	88.93	89.2	89.17	88.98	88.85	88.33
553	88.5	88.6	88.44	89.16	88.8	88.75	88.36	88.56	89.07	89.19	88.9	89.16	89.17	88.96	88.86	88.35
554	88.44	88.56	88.46	89.13	88.8	88.73	88.37	88.56	89.07	89.19	88.87	89.14	89.16	88.95	88.83	88.35
555	88.38	88.52	88.46	89.11	88.76	88.7	88.38	88.56	89.05	89.18	88.83	89.14	89.13	88.96	88.77	88.38
556	88.44	88.52	88.43	89.08	88.7	88.74	88.27	88.59	88.99	89.14	88.81	89.03	89.06	88.91	88.77	88.38
557	88.48	88.5	88.4	89.06	88.66	88.75	88.18	88.58	88.95	89.08	88.76	88.96	89.01	88.87	88.73	88.4
558	88.5	88.46	88.36	89.07	88.63	88.72	88.13	88.52	88.9	89	88.7	88.92	88.96	88.85	88.65	88.4
559	88.4	88.39	88.4	89.04	88.62	88.74	88.14	88.56	88.86	88.96	88.66	88.93	88.93	88.8	88.62	88.4
560	88.3	88.35	88.44	89.01	88.63	88.75	88.17	88.57	88.83	88.94	88.64	88.94	88.89	88.75	88.6	88.43
561	88.27	88.38	88.48	88.99	88.68	88.7	88.22	88.49	88.85	88.96	88.65	88.93	88.85	88.7	88.6	88.43
562	88.22	88.35	88.45	89	88.64	88.71	88.19	88.39	88.86	88.97	88.65	88.92	88.83	88.68	88.59	88.45
563	88.15	88.3	88.4	89.02	88.56	88.75	88.12	88.3	88.85	88.98	88.63	88.91	88.83	88.68	88.57	88.45
564	88.13	88.22	88.37	89.06	88.53	88.8	88.02	88.36	88.8	88.91	88.59	88.89	88.91	88.68	88.54	88.48
565	88.12	88.21	88.35	89.09	88.58	88.81	88	88.43	88.77	88.9	88.57	88.89	88.95	88.7	88.53	88.48
566	88.12	88.28	88.36	89.09	88.72	88.78	88.05	88.49	88.76	88.93	88.59	88.89	88.97	88.73	88.53	88.5
567	88.15	88.28	88.36	89.05	88.68	88.71	88.04	88.44	88.8	88.92	88.6	88.85	88.93	88.67	88.51	88.5
568	88.15	88.27	88.37	89.01	88.61	88.66	88.02	88.38	88.84	88.92	88.6	88.82	88.89	88.64	88.49	88.5
569	88.07	88.27	88.4	88.96	88.55	88.69	87.97	88.36	88.84	88.91	88.61	88.83	88.85	88.66	88.47	88.53
570	88.05	88.25	88.42	88.9	88.51	88.69	87.96	88.37	88.83	88.88	88.57	88.83	88.83	88.65	88.48	88.53
571	88.07	88.23	88.42	88.86	88.48	88.68	87.96	88.38	88.82	88.85	88.53	88.82	88.84	88.62	88.49	88.55
572	88.11	88.22	88.41	88.9	88.45	88.71	88.03	88.36	88.77	88.84	88.53	88.79	88.87	88.57	88.48	88.55
573	88.12	88.21	88.4	88.89	88.44	88.73	88.02	88.33	88.8	88.86	88.55	88.79	88.9	88.58	88.48	88.58
574	88.11	88.22	88.4	88.84	88.44	88.76	87.95	88.29	88.89	88.89	88.6	88.83	88.9	88.66	88.5	88.58
575	88.08	88.19	88.32	88.87	88.36	88.7	87.96	88.23	88.86	88.88	88.59	88.82	88.86	88.65	88.46	88.58
576	88.07	88.18	88.29	88.9	88.33	88.68	88	88.2	88.85	88.89	88.58	88.82	88.83	88.63	88.44	88.6
577	88.06	88.22	88.33	88.92	88.38	88.71	88.06	88.2	88.88	88.94	88.57	88.85	88.82	88.6	88.44	88.6
578	88.08	88.24	88.34	88.91	88.39	88.74	88.07	88.2	88.86	88.93	88.59	88.86	88.84	88.59	88.46	88.63
579	88.11	88.24	88.34	88.91	88.38	88.76	88.07	88.19	88.83	88.91	88.61	88.85	88.86	88.59	88.49	88.63
580	88.11	88.23	88.32	88.88	88.36	88.77	88.05	88.17	88.83	88.91	88.64	88.84	88.86	88.62	88.52	88.63
581	88.15	88.24	88.33	88.9	88.38	88.8	88.07	88.16	88.83	88.9	88.67	88.83	88.88	88.67	88.52	88.65
582	88.22	88.25	88.37	88.93	88.42	88.84	88.12	88.15	88.85	88.89	88.7	88.84	88.9	88.72	88.49	88.65
583	88.21	88.23	88.31	88.99	88.4	88.86	88.12	88.16	88.84	88.87	88.66	88.84	88.87	88.67	88.48	88.68
584	88.23	88.25	88.3	89.06	88.41	88.88	88.14	88.19	88.87	88.89	88.66	88.85	88.86	88.66	88.5	88.68
585	88.32	88.33	88.34	89.15	88.48	88.9	88.18	88.25	88.94	88.96	88.74	88.88	88.9	88.73	88.55	88.68
586	88.41	88.39	88.35	89.15	88.52	88.94	88.27	88.29	88.98	88.97	88.78	88.93	88.92	88.79	88.59	88.7
587	88.48	88.45	88.36	89.13	88.54	88.96	88.35	88.33	89	88.97	88.8	88.99	88.94	88.82	88.61	88.7
588	88.46	88.47	88.39	89.1	88.51	88.92	88.35	88.36	89.05	89	88.82	89.03	88.93	88.79	88.6	88.72
589	88.46	88.5	88.43	89.09	88.51	88.93	88.4	88.42	89.08	89.04	88.85	89.06	88.97	88.83	88.64	88.72
590	88.48	88.54	88.47	89.09	88.52	88.97	88.48	88.48	89.11	89.08	88.9	89.09	89.02	88.89	88.71	88.72
591	88.48	88.6	88.5	89.03	88.51	88.95	88.43	88.45	89.11	89.15	88.9	89.06	89.09	88.92	88.75	88.75
592	88.52	88.64	88.53	89.03	88.53	88.96	88.44	88.43	89.12	89.19	88.92	89.06	89.13	88.95	88.81	88.75
593	88.59	88.62	88.58	89.07	88.56	89.01	88.53	88.44	89.13	89.21	88.98	89.09	89.16	88.96	88.88	88.77
594	88.69	88.67	88.56	89.1	88.65	89.04	88.63	88.53	89.2	89.2	89.05	89.14	89.15	88.99	88.87	88.77
595	88.81	88.73	88.56	89.13	88.72	89.07	88.73	88.63	89.26	89.2	89.12	89.2	89.16	89.02	88.87	88.77
596	88.9	88.78	88.62	89.15	88.75	89.09	88.76	88.69	89.31	89.24	89.18	89.27	89.21	89.03	88.93	88.8
597	88.93	88.83	88.66	89.22	88.81	89.1	88.81	88.76	89.34	89.28	89.21	89.31	89.23	89.07	88.98	88.8
598	88.93	88.89	88.7	89.3	88.87	89.1	88.88	88.84	89.36	89.33	89.22	89.33	89.23	89.12	89.01	88.8
599	88.99	88.93	88.8	89.29	88.89	89.09	88.91	88.88	89.37	89.37	89.25	89.34	89.28	89.19	89.09	88.82
600	89.08	89	88.87	89.3	88.97	89.11	89	88.95	89.42	89.43	89.32	89.38	89.34	89.25	89.13	88.82
601	89.17	89.1	88.92	89.33	89.1	89.16	89.13	89.04	89.51	89.51	89.43	89.45	89.41	89.31	89.14	88.85
602	89.31	89.15	88.92	89.45	89.17	89.22	89.21	89.11	89.55	89.57	89.49	89.5	89.39	89.33	89.13	88.85
603	89.43	89.17	88.93	89.53	89.21	89.27	89.28	89.17	89.61	89.59	89.55	89.54	89.38	89.34	89.14	88.85
604	89.49	89.16	88.95	89.54	89.2	89.32	89.32	89.25	89.69	89.57	89.58	89.56	89.41	89.33	89.21	88.87
605	89.48	89.2	88.99	89.54	89.25	89.32	89.32	89.28	89.71	89.58	89.6	89.6	89.46	89.38	89.25	88.87
606	89.45	89.25	89.04	89.54	89.31	89.29	89.32	89.3	89.71	89.6	89.6	89.64	89.52	89.46	89.28	88.87
607	89.47	89.3	89.09	89.59	89.35	89.25	89.34	89.28	89.74	89.64	89.59	89.67	89.57	89.54	89.38	88.9
608	89.5	89.35	89.17	89.62	89.38	89.25	89.39	89.32	89.76	89.67	89.6	89.71	89.61	89.59	89.44	88.9
609	89.52	89.38	89.29	89.65	89.41	89.27	89.48	89.4	89.78	89.69	89.64	89.77	89.63	89.61	89.46	88.9
610	89.63	89.44	89.26	89.66	89.46	89.3	89.46	89.43	89.79	89.73	89.68	89.8	89.64	89.62	89.43	88.92
611	89.68	89.46	89.26	89.66	89.52	89.33	89.46	89.45	89.8	89.74	89.7	89.8	89.67	89.64	89.44	88.92
612	89.63	89.42	89.29	89.65	89.6	89.37	89.49	89.45	89.79	89.73	89.67	89.77	89.74	89.64	89.48	88.92
613	89.62	89.45	89.36	89.65	89.6	89.35	89.47	89.48	89.81	89.73	89.68	89.77	89.74	89.68	89.51	88.95
614	89.65	89.49	89.43	89.68	89.6	89.34	89.46	89.54	89.85	89.75	89.69	89.78	89.74	89.72	89.52	88.95
615	89.73	89.49	89.45	89.78	89.67	89.38	89.54	89.61	89.9	89.82	89.72	89.85	89.81	89.74	89.49	88.95
616	89.74	89.51	89.42	89.87	89.77	89.43	89.56	89.64	89.93	89.85	89.79	89.89	89.8	89.74	89.48	88.97
617	89.69	89.55	89.35	89.95	89.87	89.49	89.56	89.64	89.93	89.84	89.88	89.9	89.75	89.74	89.48	88.97
618	89.66	89.49	89.37	89.89	89.88	89.48	89.5	89.63	89.92	89.81	89.86	89.89	89.77	89.73	89.52	88.97
619	89.64	89.46	89.4	89.87	89.85	89.46	89.48	89.63	89.9	89.82	89.84	89.89	89.81	89.74	89.56	89
620	89.62	89.48	89.47	89.89	89.76	89.42	89.51	89.64	89.88	89.88	89.81	89.89	89.88	89.79	89.61	89
621	89.67	89.48	89.53	89.87	89.79	89.43	89.57	89.69	89.93	89.91	89.83	89.92	89.9	89.8	89.58	89
622	89.72	89.48	89.57	89.85	89.81	89.44	89.59	89.74	89.96	89.93	89.83	89.95	89.89	89.8	89.55	89.02
623	89.67	89.49	89.54	89.86	89.79	89.39	89.5	89.74	89.92	89.92	89.78	89.92	89.82	89.77	89.56	89.02
624	89.62	89.48	89.51	89.84	89.76	89.38	89.44	89.71	89.86	89.89	89.74	89.89	89.8	89.71	89.55	89.02
625	89.56	89.46	89.48	89.8	89.73	89.38	89.38	89.66	89.79	89.84	89.69	89.85	89.81	89.65	89.53	89.05
626	89.52	89.42	89.55	89.79	89.74	89.32	89.35	89.64	89.76	89.85	89.67	89.8	89.77	89.66	89.56	89.05
627	89.51	89.43	89.6	89.8	89.74	89.28	89.35	89.66	89.78	89.86	89.66	89.8	89.79	89.67	89.57	89.05
628	89.53	89.49	89.63	89.83	89.73	89.25	89.36	89.72	89.86	89.86	89.64	89.84	89.85	89.69	89.56	89.07
629	89.52	89.42	89.54	89.86	89.71	89.27	89.32	89.7	89.84	89.82	89.64	89.79	89.78	89.65	89.49	89.07
630	89.48	89.38	89.48	89.85	89.71	89.27	89.29	89.66	89.82	89.78	89.6	89.75	89.74	89.62	89.45	89.07
631	89.4	89.4	89.5	89.76	89.71	89.22	89.28	89.58	89.79	89.75	89.49	89.74	89.76	89.65	89.46	89.1
632	89.39	89.39	89.51	89.77	89.68	89.19	89.25	89.56	89.77	89.77	89.51	89.77	89.77	89.67	89.51	89.1
633	89.4	89.38	89.5	89.82	89.67	89.16	89.22	89.56	89.77	89.81	89.56	89.8	89.76	89.67	89.57	89.1
634	89.45	89.36	89.43	89.86	89.73	89.14	89.23	89.57	89.75	89.79	89.55	89.8	89.67	89.62	89.5	89.12
635	89.43	89.32	89.37	89.84	89.72	89.15	89.19	89.55	89.69	89.75	89.53	89.76	89.62	89.55	89.44	89.12
636	89.35	89.26	89.3	89.78	89.63	89.19	89.12	89.49	89.61	89.67	89.5	89.67	89.61	89.48	89.39	89.12
637	89.28	89.25	89.35	89.73	89.56	89.1	89.07	89.4	89.58	89.63	89.41	89.65	89.63	89.51	89.42	89.15
638	89.22	89.25	89.36	89.7	89.51	89.04	89.04	89.35	89.58	89.62	89.38	89.65	89.63	89.53	89.42	89.15
639	89.19	89.27	89.28	89.71	89.52	89.04	89.05	89.35	89.6	89.66	89.44	89.7	89.58	89.54	89.36	89.15
640	89.19	89.22	89.22	89.73	89.5	89.1	89.01	89.34	89.59	89.61	89.44	89.63	89.56	89.48	89.32	89.15
641	89.18	89.16	89.18	89.75	89.46	89.15	88.96	89.31	89.57	89.55	89.4	89.55	89.56	89.43	89.29	89.17
642	89.13	89.12	89.19	89.7	89.42	89.1	88.91	89.2	89.52	89.52	89.33	89.51	89.58	89.46	89.3	89.17
643	89.09	89.09	89.18	89.7	89.41	89.06	88.89	89.15	89.5	89.51	89.3	89.49	89.56	89.43	89.27	89.17
644	89.06	89.06	89.15	89.74	89.41	89.01	88.88	89.15	89.51	89.5	89.31	89.48	89.5	89.37	89.2	89.2
645	89.06	89.04	89.08	89.72	89.37	89	88.87	89.13	89.48	89.48	89.27	89.45	89.47	89.34	89.14	89.2
646	89.02	89.01	89.03	89.68	89.32	88.99	88.85	89.08	89.44	89.45	89.24	89.42	89.44	89.33	89.13	89.2
647	88.93	88.99	89.01	89.64	89.28	88.98	88.82	89.02	89.39	89.4	89.22	89.39	89.42	89.33	89.2	89.22
648	88.94	89.01	89.01	89.67	89.28	88.98	88.86	89.02	89.38	89.46	89.24	89.4	89.45	89.35	89.21	89.22
649	88.96	89.01	88.99	89.7	89.27	88.99	88.88	89.04	89.37	89.5	89.24	89.41	89.47	89.36	89.19	89.22
650	88.94	88.95	88.91	89.67	89.22	88.98	88.8	89.05	89.35	89.43	89.17	89.37	89.44	89.28	89.1	89.22
651	88.89	88.92	88.9	89.63	89.15	88.93	88.74	88.98	89.33	89.37	89.12	89.33	89.39	89.23	89.09	89.25
652	88.84	88.92	88.93	89.6	89.06	88.86	88.71	88.89	89.31	89.33	89.08	89.29	89.36	89.19	89.12	89.25
653	88.89	89	89.04	89.6	89.1	88.89	88.77	88.89	89.4	89.42	89.16	89.37	89.45	89.31	89.22	89.25
654	88.98	89.14	89.17	89.58	89.19	88.93	88.92	88.91	89.52	89.54	89.27	89.47	89.59	89.52	89.39	89.27
655	89.14	89.33	89.31	89.54	89.32	88.96	89.16	88.97	89.68	89.67	89.42	89.59	89.79	89.81	89.63	89.27
656	89.16	89.39	89.24	89.47	89.33	88.9	89.22	88.96	89.7	89.71	89.45	89.67	89.78	89.85	89.67	89.27
657	89.16	89.37	89.1	89.44	89.3	88.85	89.22	88.94	89.67	89.68	89.44	89.68	89.71	89.8	89.61	89.27
658	89.16	89.24	88.9	89.47	89.22	88.85	89.12	88.91	89.52	89.54	89.32	89.54	89.59	89.58	89.39	89.3
659	89.07	89.06	88.74	89.49	89.09	88.82	88.95	88.82	89.37	89.39	89.21	89.42	89.43	89.4	89.18	89.3
660	88.96	88.88	88.62	89.5	88.96	88.77	88.77	88.72	89.23	89.26	89.11	89.31	89.27	89.24	89.01	89.3
661	88.9	88.83	88.63	89.47	88.89	88.78	88.74	88.72	89.21	89.25	89.1	89.3	89.28	89.16	88.99	89.32
662	88.9	88.82	88.66	89.48	88.87	88.79	88.75	88.72	89.22	89.23	89.1	89.28	89.26	89.12	88.98	89.32
663	88.96	88.85	88.7	89.53	88.91	88.82	88.81	88.72	89.24	89.22	89.13	89.27	89.21	89.11	88.96	89.32
664	88.89	88.86	88.66	89.48	88.86	88.77	88.82	88.7	89.25	89.21	89.12	89.23	89.26	89.14	89.04	89.32
665	88.86	88.88	88.64	89.47	88.86	88.74	88.83	88.7	89.29	89.22	89.14	89.22	89.3	89.2	89.09	89.34
666	88.95	88.92	88.67	89.53	88.92	88.77	88.86	88.73	89.37	89.27	89.21	89.26	89.32	89.28	89.08	89.34
667	88.95	88.94	88.64	89.49	88.88	88.78	88.86	88.72	89.35	89.26	89.18	89.26	89.25	89.26	89.04	89.34
668	88.94	88.94	88.62	89.41	88.81	88.78	88.85	88.69	89.31	89.24	89.12	89.24	89.19	89.22	89.01	89.34
669	88.93	88.91	88.7	89.34	88.77	88.75	88.83	88.67	89.33	89.23	89.13	89.24	89.24	89.21	89.04	89.37
670	88.96	88.92	88.72	89.38	88.81	88.76	88.86	88.69	89.35	89.25	89.18	89.28	89.26	89.23	89.04	89.37
671	89.04	88.95	88.7	89.5	88.9	88.81	88.92	88.73	89.37	89.28	89.28	89.35	89.26	89.26	89.01	89.37
672	88.98	88.93	88.69	89.42	88.82	88.77	88.87	88.67	89.32	89.21	89.21	89.26	89.25	89.23	89.03	89.37
673	88.96	88.94	88.71	89.38	88.78	88.75	88.89	88.64	89.32	89.19	89.16	89.24	89.26	89.23	89.06	89.39
674	88.99	89.02	88.79	89.42	88.81	88.75	88.97	88.65	89.4	89.26	89.15	89.32	89.29	89.27	89.11	89.39
675	89.07	88.99	88.7	89.45	88.87	88.79	89.05	88.71	89.42	89.27	89.2	89.33	89.29	89.24	89.04	89.39
676	89.11	88.96	88.62	89.45	88.89	88.81	89.08	88.75	89.4	89.27	89.23	89.3	89.29	89.21	88.98	89.39
677	88.99	88.98	88.69	89.34	88.75	88.74	88.94	88.69	89.31	89.25	89.16	89.21	89.3	89.22	89.06	89.42
678	89.02	89	88.74	89.37	88.78	88.76	88.99	88.71	89.37	89.31	89.17	89.25	89.31	89.24	89.06	89.42
679	89.13	89.03	88.77	89.46	88.9	88.82	89.14	88.76	89.49	89.41	89.22	89.35	89.32	89.27	89.02	89.42
680	89.21	88.93	88.72	89.4	88.9	88.8	89.12	88.75	89.34	89.35	89.23	89.2	89.35	89.19	89	89.42
681	89.2	88.92	88.72	89.39	88.89	88.79	89.09	88.77	89.28	89.32	89.24	89.17	89.36	89.18	89.04	89.44
682	89.11	89.03	88.79	89.45	88.86	88.78	89.06	88.82	89.32	89.35	89.25	89.26	89.36	89.23	89.14	89.44
683	89.21	89.1	88.74	89.58	88.96	88.92	89.12	88.92	89.34	89.43	89.36	89.38	89.3	89.24	89.1	89.44
684	89.25	89.13	88.7	89.65	89	89.03	89.13	88.94	89.34	89.46	89.4	89.44	89.26	89.25	89.07	89.44
685	89.12	89.11	88.71	89.57	88.86	89.03	88.97	88.77	89.3	89.35	89.27	89.36	89.24	89.27	89.12	89.47
686	89.17	89.15	88.77	89.61	88.92	89.04	89.06	88.78	89.37	89.37	89.33	89.44	89.29	89.32	89.16	89.47
687	89.3	89.21	88.82	89.67	89.05	89.06	89.23	88.85	89.47	89.43	89.44	89.55	89.34	89.36	89.17	89.47
688	89.36	89.12	88.69	89.6	89.05	89.18	89.2	88.87	89.41	89.36	89.35	89.42	89.22	89.25	89.06	89.47
689	89.37	89.12	88.74	89.55	89.04	89.13	89.21	88.88	89.41	89.38	89.31	89.37	89.26	89.27	89.12	89.49
690	89.35	89.2	88.96	89.54	89.04	88.94	89.26	88.88	89.45	89.47	89.31	89.39	89.47	89.4	89.33	89.49
691	89.54	89.28	88.92	89.72	89.21	89.09	89.45	89.06	89.56	89.5	89.49	89.53	89.44	89.37	89.26	89.49
692	89.61	89.33	88.91	89.77	89.27	89.16	89.5	89.14	89.61	89.5	89.55	89.56	89.41	89.36	89.23	89.49
693	89.43	89.32	89.01	89.54	89.12	89.06	89.26	89.02	89.5	89.45	89.36	89.39	89.39	89.37	89.28	89.52
694	89.54	89.41	89.16	89.6	89.23	89.11	89.41	89.13	89.62	89.55	89.47	89.5	89.48	89.48	89.36	89.52
695	89.69	89.48	89.27	89.7	89.36	89.21	89.6	89.26	89.74	89.64	89.61	89.64	89.55	89.58	89.41	89.52
696	89.62	89.31	89.09	89.57	89.26	89.26	89.44	89.22	89.61	89.51	89.51	89.49	89.39	89.4	89.29	89.52
697	89.57	89.32	89.15	89.55	89.24	89.24	89.4	89.19	89.6	89.49	89.47	89.49	89.44	89.45	89.35	89.54
698	89.55	89.46	89.39	89.6	89.27	89.16	89.44	89.18	89.69	89.54	89.46	89.59	89.64	89.64	89.51	89.54
699	89.7	89.42	89.26	89.7	89.41	89.31	89.56	89.32	89.77	89.57	89.57	89.66	89.53	89.54	89.33	89.54
700	89.71	89.39	89.21	89.7	89.44	89.34	89.58	89.35	89.77	89.58	89.59	89.67	89.52	89.54	89.31	89.54

## Sheet: Fig. S7
	TD (%)
λ (nm)	Sample 1	Sample 2	Sample 3	Sample 4	Sample 5	Sample 6	Sample 7	Sample 8	Sample 9	Sample 10	Sample 11	Sample 12	Sample 13	Sample 14	Sample 15	Simulation
400	84.17	84.13	84.63	83.54	83.83	83	83.97	81.83	84.36	82.51	83.54	83.84	84.77	83.5	84.41	85.42
401	84.54	84.47	84.91	83.75	84.23	83.34	84.17	82.12	84.57	82.85	83.8	84.21	85.02	83.86	84.76	85.57
402	84.92	84.81	85.16	83.94	84.64	83.66	84.32	82.46	84.76	83.24	84.11	84.46	85.25	84.22	85.14	85.73
403	85.23	85.09	85.38	84.13	85.03	84.03	84.51	82.81	84.96	83.58	84.34	84.75	85.42	84.55	85.45	85.9
404	85.5	85.35	85.59	84.32	85.37	84.37	84.7	83.14	85.13	83.91	84.54	85.04	85.56	84.86	85.7	85.98
405	85.75	85.63	85.73	84.44	85.51	84.56	84.81	83.42	85.15	84.28	84.71	85.28	85.62	85.12	85.87	86.06
406	86.02	85.87	85.83	84.47	85.7	84.75	84.89	83.66	85.17	84.53	84.84	85.47	85.68	85.36	86.07	86.16
407	86.31	86.09	85.92	84.43	85.93	84.94	84.96	83.89	85.18	84.71	84.95	85.62	85.75	85.6	86.3	86.25
408	86.4	86.21	85.91	84.43	86.15	85.16	84.96	84.09	85.14	84.88	85	85.73	85.82	85.78	86.44	86.26
409	86.53	86.35	85.92	84.45	86.34	85.35	84.99	84.32	85.15	85.09	85.08	85.85	85.87	85.96	86.55	86.28
410	86.72	86.53	85.96	84.52	86.5	85.53	85.04	84.61	85.24	85.36	85.18	85.99	85.89	86.14	86.63	86.3
411	86.84	86.59	86.09	84.64	86.67	85.75	85.15	85	85.33	85.66	85.33	86.16	85.94	86.36	86.78	86.31
412	86.94	86.66	86.19	84.76	86.84	85.98	85.27	85.38	85.4	85.94	85.48	86.31	85.99	86.55	86.9	86.33
413	86.98	86.81	86.18	84.82	86.98	86.17	85.33	85.65	85.45	86.12	85.59	86.42	85.99	86.66	86.88	86.34
414	87	86.89	86.19	84.84	87.07	86.29	85.34	85.87	85.49	86.27	85.59	86.46	85.98	86.74	86.94	86.37
415	86.99	86.92	86.2	84.84	87.13	86.38	85.33	86.04	85.5	86.38	85.55	86.45	85.96	86.81	87.03	86.39
416	87.02	86.88	86.11	84.84	87.13	86.36	85.37	86.09	85.39	86.43	85.5	86.37	85.94	86.83	87.06	86.42
417	87	86.84	86.05	84.84	87.14	86.34	85.37	86.16	85.33	86.47	85.47	86.33	85.91	86.84	87.04	86.44
418	86.94	86.79	86.03	84.83	87.17	86.33	85.29	86.26	85.32	86.49	85.43	86.33	85.87	86.86	86.97	86.46
419	86.89	86.73	86.06	84.82	87.2	86.37	85.3	86.36	85.36	86.52	85.47	86.34	85.88	86.86	86.94	86.48
420	86.86	86.68	86.09	84.86	87.21	86.4	85.34	86.47	85.42	86.56	85.52	86.34	85.9	86.87	86.93	86.5
421	86.86	86.69	86.08	85	87.19	86.42	85.44	86.57	85.53	86.58	85.61	86.32	85.95	86.91	86.97	86.51
422	86.82	86.69	86.11	85.08	87.19	86.46	85.53	86.66	85.64	86.6	85.63	86.31	86.01	86.9	86.96	86.6
423	86.77	86.67	86.15	85.15	87.2	86.5	85.61	86.73	85.76	86.62	85.63	86.31	86.08	86.86	86.92	86.62
424	86.75	86.62	86.16	85.23	87.13	86.48	85.67	86.69	85.81	86.63	85.63	86.3	86.1	86.84	86.86	86.7
425	86.74	86.59	86.2	85.31	87.08	86.44	85.72	86.66	85.87	86.59	85.63	86.27	86.16	86.82	86.84	86.72
426	86.73	86.58	86.29	85.4	87.03	86.37	85.76	86.64	85.93	86.51	85.64	86.23	86.25	86.8	86.84	86.74
427	86.71	86.62	86.4	85.56	87.02	86.37	85.88	86.73	86.02	86.5	85.75	86.23	86.35	86.85	86.85	86.82
428	86.69	86.66	86.49	85.73	87.01	86.37	86.02	86.76	86.16	86.5	85.86	86.24	86.47	86.89	86.86	86.9
429	86.67	86.69	86.53	85.9	87.02	86.41	86.19	86.67	86.36	86.5	85.92	86.24	86.61	86.88	86.9	86.92
430	86.69	86.75	86.65	86.04	86.99	86.41	86.31	86.69	86.52	86.53	86.03	86.3	86.73	86.88	86.95	86.99
431	86.72	86.8	86.79	86.17	86.94	86.41	86.4	86.73	86.66	86.55	86.15	86.38	86.84	86.87	86.99	87.01
432	86.75	86.76	86.88	86.27	86.96	86.45	86.48	86.68	86.78	86.47	86.19	86.37	86.94	86.85	86.97	87.09
433	86.78	86.77	86.99	86.38	86.94	86.46	86.61	86.64	86.89	86.43	86.25	86.39	87.07	86.86	86.98	87.17
434	86.81	86.81	87.1	86.5	86.91	86.45	86.76	86.63	86.99	86.43	86.33	86.44	87.23	86.89	87	87.18
435	86.88	86.88	87.18	86.58	86.96	86.43	86.88	86.56	87.14	86.4	86.39	86.46	87.32	86.92	87.06	87.27
436	86.95	86.95	87.3	86.68	87.01	86.43	86.98	86.5	87.28	86.38	86.46	86.51	87.42	86.94	87.13	87.33
437	87.01	87.02	87.46	86.8	87.04	86.49	87.07	86.48	87.37	86.36	86.57	86.62	87.54	86.95	87.21	87.35
438	87.13	87.14	87.58	87.01	87.11	86.59	87.25	86.53	87.53	86.44	86.74	86.76	87.71	87.05	87.29	87.41
439	87.26	87.27	87.7	87.25	87.21	86.71	87.45	86.6	87.72	86.56	86.93	86.91	87.88	87.17	87.4	87.5
440	87.37	87.41	87.89	87.45	87.31	86.86	87.63	86.69	87.93	86.74	87.15	87.1	88.03	87.22	87.6	87.51
441	87.49	87.55	88.05	87.62	87.42	87.01	87.79	86.79	88.08	86.89	87.36	87.26	88.19	87.33	87.77	87.59
442	87.63	87.69	88.19	87.76	87.53	87.18	87.93	86.9	88.18	87.02	87.55	87.4	88.37	87.48	87.91	87.6
443	87.75	87.82	88.33	87.92	87.66	87.23	88.07	86.95	88.31	87.17	87.66	87.53	88.51	87.59	88.03	87.68
444	87.86	87.94	88.46	88.07	87.77	87.32	88.19	87	88.42	87.27	87.79	87.66	88.62	87.68	88.14	87.67
445	87.97	88.04	88.59	88.24	87.85	87.46	88.29	87.06	88.52	87.3	87.96	87.76	88.67	87.73	88.27	87.75
446	88.08	88.15	88.71	88.33	87.97	87.6	88.36	87.13	88.59	87.41	88.11	87.92	88.76	87.84	88.4	87.75
447	88.2	88.27	88.82	88.4	88.1	87.73	88.43	87.19	88.66	87.53	88.25	88.06	88.85	87.96	88.53	87.83
448	88.33	88.41	88.93	88.43	88.24	87.83	88.51	87.24	88.75	87.66	88.38	88.15	88.9	88.03	88.65	87.84
449	88.47	88.54	89.02	88.5	88.37	87.92	88.61	87.33	88.86	87.81	88.46	88.3	88.98	88.17	88.76	87.86
450	88.62	88.67	89.09	88.58	88.49	88.01	88.71	87.44	88.98	87.97	88.51	88.49	89.09	88.34	88.88	87.93
451	88.75	88.76	89.15	88.6	88.57	88.16	88.69	87.53	88.97	88.11	88.61	88.61	89.14	88.39	89.04	87.95
452	88.88	88.84	89.21	88.61	88.68	88.27	88.71	87.61	88.99	88.21	88.71	88.71	89.21	88.47	89.18	87.96
453	89	88.92	89.26	88.62	88.82	88.36	88.79	87.7	89.03	88.28	88.8	88.82	89.29	88.61	89.28	87.97
454	89.11	89.03	89.32	88.64	88.96	88.46	88.78	87.78	89.06	88.4	88.87	88.83	89.34	88.71	89.38	88.05
455	89.2	89.13	89.36	88.66	89.08	88.56	88.77	87.86	89.1	88.52	88.94	88.85	89.36	88.79	89.45	88.05
456	89.26	89.19	89.33	88.68	89.17	88.63	88.77	87.91	89.13	88.59	88.99	88.95	89.35	88.82	89.48	88.08
457	89.33	89.25	89.38	88.68	89.26	88.7	88.79	87.99	89.12	88.66	89.01	89.05	89.38	88.9	89.55	88.08
458	89.4	89.31	89.48	88.67	89.36	88.77	88.83	88.09	89.11	88.74	89.03	89.15	89.43	89.01	89.65	88.1
459	89.45	89.4	89.5	88.72	89.42	88.88	88.85	88.22	89.1	88.88	89.07	89.21	89.43	89.13	89.69	88.1
460	89.51	89.5	89.52	88.77	89.48	88.96	88.89	88.33	89.11	89.01	89.11	89.26	89.45	89.2	89.74	88.13
461	89.59	89.59	89.51	88.83	89.56	89.02	88.93	88.42	89.14	89.12	89.15	89.32	89.51	89.21	89.8	88.14
462	89.66	89.62	89.54	88.82	89.63	89.13	88.91	88.56	89.13	89.18	89.12	89.36	89.48	89.29	89.83	88.16
463	89.7	89.64	89.55	88.8	89.7	89.21	88.9	88.67	89.12	89.24	89.11	89.39	89.45	89.37	89.86	88.17
464	89.71	89.64	89.55	88.76	89.74	89.2	88.89	88.73	89.08	89.3	89.14	89.39	89.41	89.41	89.86	88.19
465	89.74	89.66	89.54	88.72	89.78	89.23	88.89	88.82	89.05	89.33	89.11	89.35	89.4	89.44	89.92	88.19
466	89.78	89.68	89.53	88.68	89.82	89.27	88.88	88.9	89.02	89.36	89.05	89.32	89.39	89.45	90	88.22
467	89.78	89.67	89.49	88.65	89.82	89.26	88.87	88.89	88.96	89.38	89	89.35	89.33	89.48	89.95	88.23
468	89.78	89.65	89.46	88.59	89.82	89.24	88.84	88.93	88.9	89.38	88.92	89.34	89.27	89.5	89.91	88.24
469	89.77	89.63	89.43	88.5	89.83	89.21	88.77	88.99	88.85	89.35	88.82	89.29	89.2	89.51	89.87	88.25
470	89.75	89.62	89.35	88.5	89.84	89.24	88.72	89.01	88.88	89.34	88.85	89.29	89.19	89.53	89.86	88.22
471	89.73	89.61	89.3	88.5	89.84	89.25	88.69	89.04	88.89	89.35	88.85	89.28	89.18	89.54	89.85	88.24
472	89.71	89.58	89.3	88.48	89.83	89.25	88.67	89.07	88.84	89.38	88.79	89.26	89.18	89.52	89.85	88.25
473	89.67	89.57	89.25	88.52	89.84	89.28	88.67	89.16	88.82	89.41	88.82	89.29	89.16	89.53	89.84	88.26
474	89.63	89.57	89.21	88.56	89.84	89.32	88.67	89.24	88.82	89.43	88.85	89.3	89.13	89.54	89.82	88.27
475	89.66	89.55	89.24	88.53	89.82	89.33	88.66	89.27	88.83	89.46	88.83	89.24	89.12	89.52	89.76	88.3
476	89.68	89.51	89.21	88.52	89.78	89.31	88.67	89.32	88.81	89.46	88.79	89.21	89.11	89.53	89.74	88.3
477	89.67	89.46	89.14	88.53	89.72	89.28	88.68	89.38	88.77	89.44	88.75	89.21	89.07	89.57	89.74	88.31
478	89.61	89.46	89.19	88.56	89.71	89.26	88.7	89.39	88.77	89.45	88.76	89.17	89.08	89.51	89.68	88.34
479	89.55	89.44	89.2	88.59	89.7	89.26	88.72	89.4	88.78	89.47	88.79	89.15	89.08	89.45	89.64	88.35
480	89.48	89.39	89.17	88.6	89.65	89.3	88.73	89.41	88.79	89.5	88.84	89.17	89.08	89.41	89.64	88.35
481	89.42	89.34	89.15	88.6	89.6	89.28	88.71	89.44	88.78	89.46	88.85	89.11	89.07	89.41	89.6	88.38
482	89.37	89.3	89.13	88.61	89.55	89.25	88.7	89.45	88.77	89.41	88.84	89.05	89.05	89.41	89.55	88.39
483	89.37	89.25	89.11	88.62	89.5	89.23	88.69	89.38	88.76	89.4	88.86	89.02	89.07	89.36	89.54	88.4
484	89.3	89.21	89.13	88.68	89.42	89.21	88.73	89.4	88.8	89.39	88.9	88.99	89.12	89.36	89.51	88.43
485	89.19	89.16	89.18	88.76	89.33	89.21	88.79	89.47	88.87	89.38	88.95	88.96	89.17	89.38	89.48	88.44
486	89.15	89.16	89.16	88.77	89.29	89.22	88.82	89.44	88.87	89.36	88.98	88.93	89.15	89.33	89.49	88.45
487	89.14	89.15	89.14	88.78	89.28	89.18	88.82	89.37	88.88	89.32	88.95	88.91	89.13	89.29	89.48	88.45
488	89.17	89.13	89.12	88.78	89.32	89.07	88.79	89.25	88.91	89.24	88.86	88.89	89.12	89.27	89.44	88.48
489	89.2	89.14	89.1	88.77	89.31	89.05	88.8	89.16	88.93	89.2	88.84	88.91	89.08	89.21	89.45	88.49
490	89.23	89.14	89.1	88.76	89.3	89.03	88.82	89.11	88.95	89.17	88.83	88.92	89.07	89.16	89.46	88.5
491	89.25	89.12	89.17	88.79	89.27	88.99	88.84	89.1	89.01	89.17	88.82	88.91	89.14	89.14	89.42	88.51
492	89.21	89.12	89.2	88.81	89.23	88.96	88.89	89.06	89.05	89.16	88.86	88.93	89.19	89.12	89.41	88.52
493	89.15	89.13	89.22	88.83	89.19	88.93	88.95	89	89.09	89.13	88.92	88.97	89.23	89.11	89.42	88.54
494	89.13	89.14	89.25	88.87	89.17	88.93	88.99	89	89.14	89.14	88.94	88.93	89.25	89.11	89.41	88.55
495	89.17	89.16	89.27	88.91	89.14	88.94	89.02	88.97	89.17	89.11	88.94	88.95	89.28	89.13	89.45	88.62
496	89.25	89.17	89.29	88.96	89.11	88.95	89.04	88.91	89.18	89.06	88.94	89	89.32	89.17	89.54	88.63
497	89.23	89.2	89.32	89	89.14	88.93	89.05	88.88	89.26	89.01	88.99	89	89.38	89.15	89.54	88.64
498	89.22	89.23	89.37	89.06	89.17	88.92	89.09	88.86	89.34	88.99	89.05	89.01	89.46	89.15	89.53	88.65
499	89.28	89.21	89.45	89.16	89.21	88.94	89.17	88.88	89.35	89.05	89.12	89.09	89.58	89.21	89.56	88.65
500	89.32	89.26	89.53	89.17	89.21	88.99	89.24	88.88	89.4	89.01	89.14	89.13	89.64	89.23	89.59	88.67
501	89.35	89.32	89.6	89.15	89.21	89.04	89.29	88.87	89.47	88.96	89.16	89.14	89.67	89.24	89.62	88.69
502	89.4	89.38	89.61	89.21	89.26	89.02	89.3	88.93	89.55	89.04	89.22	89.17	89.7	89.24	89.68	88.7
503	89.45	89.4	89.66	89.24	89.3	89.02	89.32	88.95	89.59	89.04	89.25	89.16	89.71	89.25	89.7	88.77
504	89.48	89.4	89.74	89.24	89.34	89.05	89.33	88.94	89.6	88.98	89.25	89.12	89.7	89.28	89.7	88.77
505	89.53	89.4	89.73	89.24	89.33	89.04	89.36	88.88	89.62	88.98	89.26	89.16	89.77	89.29	89.72	88.78
506	89.55	89.4	89.73	89.25	89.32	89.04	89.4	88.83	89.64	88.99	89.27	89.2	89.81	89.29	89.74	88.79
507	89.55	89.4	89.77	89.31	89.32	89.05	89.43	88.81	89.66	88.98	89.26	89.25	89.8	89.3	89.77	88.79
508	89.54	89.44	89.8	89.33	89.33	89.06	89.45	88.8	89.7	88.97	89.26	89.27	89.84	89.33	89.76	88.81
509	89.56	89.5	89.83	89.35	89.35	89.08	89.47	88.8	89.73	88.96	89.27	89.3	89.9	89.37	89.76	88.81
510	89.65	89.55	89.86	89.38	89.38	89.12	89.47	88.83	89.71	88.96	89.31	89.35	89.92	89.39	89.82	88.88
511	89.71	89.59	89.89	89.43	89.45	89.15	89.47	88.86	89.72	88.98	89.33	89.39	89.94	89.41	89.88	88.9
512	89.76	89.62	89.93	89.49	89.52	89.16	89.49	88.91	89.74	89.03	89.33	89.43	89.96	89.45	89.92	88.9
513	89.81	89.67	90	89.53	89.55	89.22	89.6	88.93	89.79	89.09	89.41	89.47	89.99	89.45	89.97	88.91
514	89.85	89.73	90.04	89.56	89.59	89.29	89.69	88.97	89.84	89.14	89.48	89.51	90.02	89.49	90	88.91
515	89.9	89.82	90.04	89.59	89.64	89.38	89.73	89.01	89.92	89.19	89.52	89.57	90.05	89.59	90.01	88.92
516	89.92	89.83	90.07	89.64	89.7	89.43	89.76	89.07	89.94	89.25	89.57	89.63	90.09	89.64	90.08	88.92
517	89.95	89.83	90.1	89.69	89.74	89.48	89.79	89.13	89.94	89.32	89.62	89.69	90.14	89.68	90.16	88.99
518	89.99	89.89	90.14	89.72	89.75	89.56	89.82	89.17	89.9	89.44	89.68	89.75	90.18	89.71	90.18	89
519	90.04	89.92	90.18	89.73	89.78	89.6	89.83	89.22	89.95	89.49	89.71	89.78	90.21	89.76	90.21	89
520	90.08	89.94	90.21	89.73	89.81	89.61	89.84	89.27	90.07	89.51	89.72	89.81	90.24	89.83	90.23	89.02
521	90.09	90.01	90.23	89.74	89.89	89.65	89.88	89.28	90.05	89.56	89.75	89.88	90.24	89.83	90.29	89.02
522	90.11	90.04	90.24	89.74	89.95	89.69	89.89	89.31	90.03	89.61	89.78	89.93	90.23	89.84	90.33	89.03
523	90.13	90.04	90.25	89.71	89.98	89.72	89.86	89.36	90.02	89.66	89.81	89.95	90.2	89.85	90.35	89.03
524	90.17	90.04	90.26	89.71	90.04	89.76	89.87	89.4	90	89.72	89.81	89.97	90.19	89.88	90.35	89.04
525	90.2	90.05	90.25	89.73	90.09	89.79	89.85	89.44	89.98	89.77	89.83	89.99	90.18	89.91	90.34	89.06
526	90.18	90.09	90.22	89.79	90.09	89.81	89.79	89.5	89.98	89.76	89.87	89.97	90.14	89.91	90.32	89.06
527	90.23	90.12	90.22	89.76	90.11	89.83	89.77	89.54	89.97	89.8	89.89	89.95	90.13	89.91	90.34	89.13
528	90.3	90.14	90.23	89.69	90.12	89.84	89.77	89.57	89.95	89.85	89.89	89.93	90.12	89.91	90.39	89.13
529	90.31	90.12	90.19	89.67	90.15	89.86	89.78	89.62	89.92	89.85	89.9	90	90.12	89.94	90.37	89.14
530	90.31	90.09	90.18	89.66	90.19	89.86	89.78	89.64	89.91	89.89	89.88	90.01	90.11	89.94	90.37	89.14
531	90.3	90.06	90.18	89.66	90.22	89.84	89.79	89.61	89.9	89.95	89.84	89.95	90.09	89.92	90.39	89.16
532	90.3	90.06	90.13	89.62	90.16	89.88	89.76	89.64	89.86	89.95	89.85	89.96	90.1	89.95	90.38	89.16
533	90.31	90.07	90.08	89.59	90.11	89.9	89.73	89.66	89.82	89.96	89.85	89.97	90.1	89.98	90.37	89.17
534	90.29	90.07	90.05	89.62	90.13	89.88	89.72	89.67	89.79	89.98	89.85	89.97	90.03	89.98	90.4	89.17
535	90.31	90.08	90.07	89.61	90.14	89.87	89.7	89.69	89.78	90	89.83	89.97	89.99	89.98	90.39	89.18
536	90.34	90.09	90.08	89.59	90.14	89.87	89.68	89.7	89.78	90.04	89.8	89.97	89.95	89.98	90.37	89.18
537	90.25	90.07	89.99	89.53	90.15	89.87	89.64	89.71	89.79	90.07	89.79	89.94	89.93	90.02	90.38	89.19
538	90.21	90.04	89.94	89.51	90.11	89.86	89.64	89.72	89.76	90.08	89.78	89.93	89.92	90.04	90.37	89.19
539	90.19	89.99	89.94	89.5	90.05	89.85	89.67	89.75	89.67	90.08	89.76	89.94	89.92	90.04	90.36	89.2
540	90.18	89.97	89.91	89.5	90.08	89.82	89.6	89.72	89.69	90.04	89.73	89.93	89.9	89.98	90.34	89.21
541	90.17	89.95	89.9	89.5	90.09	89.8	89.54	89.7	89.69	90.01	89.69	89.91	89.86	89.94	90.32	89.22
542	90.16	89.95	89.93	89.48	90.07	89.77	89.54	89.7	89.65	90.01	89.66	89.88	89.83	89.95	90.28	89.22
543	90.12	89.9	89.92	89.43	90.06	89.77	89.54	89.72	89.66	90.01	89.69	89.87	89.81	89.93	90.23	89.23
544	90.09	89.87	89.89	89.39	90.06	89.78	89.53	89.73	89.68	90.01	89.73	89.85	89.79	89.9	90.19	89.23
545	90.12	89.89	89.87	89.38	90.1	89.77	89.49	89.74	89.65	90.01	89.73	89.81	89.75	89.83	90.13	89.24
546	90.13	89.86	89.84	89.36	90.09	89.76	89.45	89.74	89.62	89.99	89.7	89.79	89.73	89.8	90.11	89.25
547	90.13	89.77	89.81	89.34	90.05	89.73	89.41	89.75	89.61	89.96	89.64	89.79	89.73	89.8	90.13	89.26
548	90.06	89.77	89.8	89.36	89.98	89.74	89.45	89.76	89.59	89.94	89.67	89.73	89.73	89.8	90.07	89.26
549	90.01	89.77	89.78	89.38	89.92	89.74	89.47	89.75	89.56	89.91	89.66	89.69	89.7	89.78	90.04	89.27
550	89.97	89.76	89.75	89.37	89.89	89.71	89.44	89.73	89.53	89.87	89.59	89.67	89.63	89.73	90.05	89.27
551	89.92	89.69	89.72	89.37	89.89	89.68	89.41	89.68	89.53	89.85	89.53	89.65	89.62	89.73	90.07	89.25
552	89.89	89.63	89.71	89.34	89.88	89.65	89.39	89.64	89.51	89.84	89.48	89.62	89.63	89.73	90.07	89.25
553	89.89	89.63	89.7	89.28	89.85	89.6	89.39	89.66	89.44	89.82	89.44	89.6	89.66	89.7	89.98	89.26
554	89.88	89.61	89.68	89.26	89.79	89.58	89.37	89.6	89.42	89.77	89.44	89.54	89.64	89.68	89.93	89.27
555	89.85	89.58	89.65	89.28	89.7	89.57	89.35	89.5	89.43	89.71	89.47	89.47	89.6	89.67	89.9	89.27
556	89.81	89.54	89.64	89.29	89.66	89.5	89.34	89.5	89.41	89.68	89.43	89.48	89.6	89.65	89.88	89.28
557	89.77	89.5	89.63	89.3	89.63	89.46	89.34	89.48	89.39	89.63	89.38	89.45	89.58	89.62	89.85	89.29
558	89.73	89.45	89.62	89.31	89.63	89.44	89.36	89.45	89.39	89.53	89.34	89.37	89.55	89.56	89.8	89.29
559	89.74	89.44	89.61	89.32	89.63	89.43	89.33	89.42	89.38	89.55	89.29	89.34	89.55	89.55	89.78	89.29
560	89.72	89.44	89.6	89.32	89.61	89.42	89.3	89.39	89.37	89.56	89.26	89.31	89.55	89.53	89.76	89.3
561	89.66	89.42	89.6	89.31	89.54	89.4	89.3	89.4	89.4	89.49	89.25	89.27	89.53	89.46	89.74	89.3
562	89.65	89.4	89.57	89.3	89.5	89.38	89.31	89.42	89.42	89.46	89.25	89.24	89.52	89.43	89.71	89.28
563	89.66	89.38	89.52	89.31	89.47	89.37	89.32	89.44	89.45	89.45	89.24	89.23	89.52	89.42	89.68	89.28
564	89.61	89.4	89.54	89.34	89.47	89.35	89.35	89.44	89.49	89.45	89.28	89.31	89.56	89.43	89.67	89.29
565	89.61	89.4	89.54	89.36	89.48	89.35	89.35	89.45	89.51	89.43	89.3	89.35	89.56	89.42	89.67	89.34
566	89.63	89.37	89.52	89.35	89.5	89.38	89.32	89.46	89.5	89.41	89.29	89.35	89.54	89.41	89.68	89.35
567	89.61	89.35	89.51	89.39	89.47	89.36	89.29	89.44	89.46	89.4	89.29	89.31	89.52	89.38	89.65	89.35
568	89.58	89.32	89.51	89.42	89.45	89.35	89.28	89.42	89.43	89.38	89.29	89.28	89.51	89.37	89.62	89.35
569	89.52	89.29	89.54	89.38	89.44	89.37	89.29	89.41	89.42	89.38	89.29	89.26	89.53	89.39	89.63	89.36
570	89.49	89.27	89.54	89.41	89.39	89.38	89.33	89.37	89.44	89.37	89.3	89.25	89.52	89.37	89.61	89.33
571	89.47	89.25	89.53	89.45	89.34	89.39	89.38	89.32	89.47	89.37	89.31	89.24	89.49	89.34	89.59	89.34
572	89.46	89.24	89.54	89.46	89.31	89.36	89.36	89.36	89.49	89.33	89.33	89.2	89.51	89.31	89.58	89.34
573	89.45	89.23	89.54	89.49	89.3	89.33	89.37	89.37	89.49	89.33	89.33	89.2	89.51	89.27	89.59	89.35
574	89.44	89.23	89.54	89.53	89.31	89.32	89.42	89.36	89.49	89.36	89.32	89.23	89.49	89.22	89.6	89.35
575	89.46	89.23	89.54	89.53	89.3	89.34	89.39	89.34	89.51	89.33	89.3	89.2	89.51	89.25	89.62	89.34
576	89.48	89.22	89.55	89.5	89.29	89.34	89.38	89.31	89.5	89.31	89.3	89.18	89.54	89.27	89.62	89.33
577	89.49	89.21	89.56	89.43	89.28	89.31	89.42	89.27	89.45	89.33	89.32	89.2	89.55	89.25	89.56	89.32
578	89.46	89.21	89.55	89.46	89.27	89.28	89.41	89.24	89.49	89.36	89.3	89.25	89.53	89.25	89.56	89.33
579	89.43	89.21	89.53	89.49	89.26	89.26	89.38	89.22	89.54	89.38	89.28	89.29	89.5	89.25	89.57	89.33
580	89.45	89.17	89.52	89.48	89.25	89.24	89.37	89.23	89.53	89.38	89.31	89.31	89.49	89.24	89.56	89.33
581	89.43	89.16	89.52	89.49	89.24	89.21	89.39	89.21	89.54	89.38	89.34	89.31	89.5	89.22	89.54	89.33
582	89.39	89.16	89.54	89.5	89.22	89.18	89.45	89.15	89.56	89.38	89.37	89.3	89.52	89.18	89.5	89.31
583	89.39	89.18	89.51	89.53	89.16	89.22	89.45	89.16	89.55	89.37	89.38	89.27	89.51	89.19	89.54	89.31
584	89.4	89.19	89.52	89.55	89.15	89.25	89.46	89.18	89.53	89.36	89.41	89.26	89.51	89.21	89.56	89.31
585	89.43	89.18	89.56	89.57	89.19	89.28	89.49	89.21	89.51	89.37	89.46	89.29	89.52	89.24	89.57	89.31
586	89.44	89.2	89.57	89.55	89.19	89.28	89.46	89.2	89.49	89.38	89.48	89.33	89.55	89.25	89.55	89.31
587	89.44	89.21	89.57	89.54	89.17	89.29	89.43	89.17	89.49	89.38	89.48	89.35	89.58	89.25	89.53	89.28
588	89.43	89.21	89.57	89.55	89.14	89.32	89.42	89.14	89.52	89.33	89.48	89.33	89.58	89.22	89.54	89.29
589	89.43	89.22	89.56	89.53	89.15	89.3	89.39	89.13	89.51	89.3	89.45	89.29	89.57	89.2	89.56	89.29
590	89.43	89.23	89.54	89.51	89.17	89.25	89.35	89.13	89.48	89.28	89.41	89.24	89.55	89.18	89.57	89.34
591	89.43	89.23	89.55	89.5	89.13	89.21	89.37	89.11	89.48	89.35	89.42	89.33	89.54	89.18	89.56	89.32
592	89.42	89.23	89.56	89.51	89.12	89.21	89.39	89.1	89.49	89.39	89.46	89.36	89.53	89.17	89.56	89.31
593	89.4	89.22	89.58	89.51	89.13	89.24	89.41	89.12	89.52	89.39	89.52	89.35	89.53	89.16	89.57	89.32
594	89.41	89.2	89.6	89.51	89.15	89.24	89.39	89.08	89.49	89.4	89.54	89.36	89.51	89.15	89.58	89.31
595	89.42	89.19	89.59	89.5	89.16	89.23	89.38	89.05	89.48	89.41	89.55	89.39	89.5	89.14	89.59	89.31
596	89.43	89.21	89.55	89.48	89.13	89.21	89.41	89.05	89.51	89.39	89.57	89.42	89.49	89.15	89.6	89.29
597	89.44	89.2	89.54	89.47	89.13	89.22	89.4	89.05	89.5	89.39	89.59	89.41	89.47	89.17	89.6	89.28
598	89.45	89.19	89.54	89.46	89.13	89.25	89.36	89.06	89.47	89.41	89.61	89.36	89.46	89.2	89.58	89.28
599	89.48	89.22	89.53	89.45	89.12	89.25	89.34	89.11	89.46	89.42	89.58	89.34	89.45	89.12	89.55	89.28
600	89.5	89.22	89.5	89.42	89.12	89.25	89.32	89.13	89.43	89.42	89.57	89.32	89.44	89.1	89.55	89.25
601	89.49	89.19	89.46	89.39	89.15	89.25	89.29	89.13	89.38	89.38	89.57	89.31	89.43	89.12	89.59	89.26
602	89.48	89.18	89.45	89.39	89.13	89.24	89.31	89.14	89.4	89.38	89.57	89.32	89.45	89.11	89.59	89.25
603	89.47	89.18	89.45	89.38	89.11	89.22	89.3	89.15	89.39	89.38	89.56	89.32	89.43	89.11	89.58	89.24
604	89.48	89.18	89.44	89.33	89.1	89.19	89.25	89.16	89.34	89.36	89.55	89.26	89.36	89.12	89.56	89.22
605	89.46	89.17	89.39	89.31	89.12	89.18	89.2	89.06	89.27	89.34	89.51	89.25	89.33	89.08	89.58	89.21
606	89.44	89.17	89.34	89.29	89.15	89.18	89.17	88.95	89.22	89.34	89.48	89.26	89.32	89.04	89.6	89.21
607	89.39	89.2	89.35	89.27	89.18	89.16	89.14	88.96	89.24	89.4	89.46	89.29	89.3	89.04	89.54	89.26
608	89.35	89.19	89.36	89.25	89.16	89.15	89.12	88.98	89.24	89.42	89.43	89.3	89.28	89.06	89.5	89.23
609	89.33	89.14	89.37	89.24	89.09	89.15	89.11	89	89.21	89.41	89.41	89.3	89.25	89.1	89.49	89.22
610	89.38	89.16	89.35	89.19	89.05	89.15	89.05	89	89.21	89.36	89.35	89.24	89.24	89.09	89.49	89.23
611	89.39	89.17	89.31	89.15	89.03	89.13	89.01	89.02	89.19	89.34	89.32	89.22	89.22	89.09	89.48	89.22
612	89.33	89.16	89.26	89.13	89.04	89.08	89.01	89.05	89.16	89.36	89.35	89.24	89.19	89.12	89.47	89.18
613	89.35	89.14	89.23	89.07	89.01	89.04	88.97	89.01	89.11	89.35	89.31	89.19	89.13	89.06	89.46	89.18
614	89.38	89.11	89.2	89	88.98	89.01	88.93	88.96	89.06	89.33	89.25	89.15	89.08	88.99	89.46	89.18
615	89.37	89.07	89.18	88.99	88.97	88.99	88.93	88.95	89.01	89.3	89.25	89.16	89.06	88.96	89.46	89.17
616	89.34	89.06	89.15	88.97	88.94	88.98	88.92	88.94	88.98	89.28	89.25	89.17	89.03	88.96	89.45	89.15
617	89.31	89.08	89.1	88.94	88.91	88.98	88.92	88.92	88.95	89.26	89.25	89.17	89	88.98	89.42	89.13
618	89.3	89.05	89.07	88.9	88.9	88.96	88.85	88.93	88.92	89.27	89.17	89.15	88.99	88.92	89.38	89.12
619	89.28	89.02	89.03	88.86	88.91	88.95	88.79	88.94	88.89	89.26	89.14	89.12	88.97	88.89	89.34	89.1
620	89.26	89.01	88.97	88.82	88.95	88.96	88.75	88.94	88.84	89.24	89.18	89.08	88.91	88.88	89.32	89.09
621	89.2	89	88.96	88.79	88.87	88.92	88.69	88.89	88.82	89.17	89.13	89.03	88.87	88.84	89.26	89.08
622	89.16	88.98	88.95	88.77	88.79	88.87	88.63	88.85	88.79	89.11	89.07	88.99	88.82	88.8	89.2	89.09
623	89.15	88.92	88.94	88.76	88.8	88.82	88.59	88.82	88.73	89.11	89.04	88.96	88.77	88.76	89.14	89.05
624	89.14	88.89	88.9	88.68	88.78	88.77	88.56	88.79	88.69	89.1	89.01	88.93	88.73	88.73	89.13	89.04
625	89.12	88.87	88.85	88.58	88.73	88.73	88.55	88.76	88.66	89.08	88.97	88.9	88.71	88.7	89.13	89.09
626	89.09	88.81	88.8	88.53	88.68	88.7	88.54	88.75	88.59	89.04	88.9	88.85	88.69	88.7	89.08	89.08
627	89.05	88.77	88.76	88.49	88.65	88.67	88.5	88.7	88.55	89.01	88.83	88.81	88.67	88.67	89.05	89.04
628	88.99	88.75	88.7	88.46	88.64	88.66	88.44	88.63	88.55	88.98	88.76	88.78	88.65	88.63	89.04	89.05
629	89.01	88.71	88.67	88.44	88.62	88.63	88.38	88.62	88.5	88.98	88.72	88.74	88.56	88.57	89.02	89.03
630	89.01	88.68	88.64	88.41	88.62	88.61	88.34	88.61	88.46	88.97	88.69	88.71	88.48	88.52	88.99	89.02
631	88.97	88.64	88.6	88.4	88.61	88.59	88.35	88.58	88.42	88.9	88.68	88.71	88.46	88.49	88.91	89
632	88.9	88.61	88.55	88.37	88.59	88.56	88.31	88.59	88.37	88.85	88.65	88.7	88.45	88.51	88.88	88.99
633	88.82	88.57	88.5	88.34	88.55	88.52	88.26	88.61	88.32	88.81	88.61	88.68	88.43	88.54	88.87	88.97
634	88.81	88.55	88.5	88.33	88.47	88.53	88.25	88.58	88.27	88.82	88.58	88.63	88.41	88.46	88.79	88.94
635	88.78	88.51	88.45	88.3	88.42	88.51	88.23	88.54	88.23	88.78	88.54	88.56	88.35	88.38	88.74	88.93
636	88.74	88.45	88.36	88.24	88.4	88.46	88.19	88.48	88.18	88.71	88.48	88.48	88.26	88.32	88.7	88.92
637	88.68	88.38	88.34	88.22	88.33	88.41	88.13	88.42	88.16	88.62	88.45	88.43	88.24	88.27	88.68	88.91
638	88.65	88.32	88.31	88.17	88.28	88.36	88.08	88.38	88.13	88.56	88.41	88.39	88.2	88.23	88.66	88.88
639	88.65	88.27	88.26	88.08	88.28	88.3	88.03	88.38	88.1	88.56	88.35	88.37	88.14	88.18	88.62	88.86
640	88.58	88.24	88.21	88.02	88.27	88.25	87.97	88.37	88.05	88.53	88.31	88.35	88.1	88.14	88.59	88.85
641	88.49	88.22	88.16	87.97	88.26	88.21	87.93	88.34	87.99	88.48	88.27	88.33	88.08	88.11	88.56	88.85
642	88.44	88.2	88.1	87.96	88.2	88.17	87.93	88.29	87.96	88.43	88.25	88.27	88.07	88.09	88.54	88.81
643	88.4	88.16	88.08	87.96	88.14	88.12	87.93	88.25	87.91	88.38	88.2	88.21	88.02	88.07	88.49	88.79
644	88.37	88.11	88.07	87.96	88.09	88.06	87.92	88.2	87.84	88.34	88.14	88.15	87.95	88.06	88.42	88.79
645	88.32	88.05	88	87.87	88.08	88.02	87.84	88.09	87.82	88.34	88.06	88.12	87.89	87.99	88.38	88.75
646	88.26	88.01	87.95	87.82	88.05	87.98	87.77	88.03	87.79	88.31	87.99	88.08	87.84	87.93	88.35	88.74
647	88.18	88	87.9	87.83	87.99	87.94	87.73	88.05	87.75	88.25	87.95	88.02	87.81	87.88	88.32	88.74
648	88.18	87.92	87.9	87.79	87.94	87.95	87.7	88.03	87.76	88.21	87.91	87.96	87.76	87.8	88.28	88.72
649	88.18	87.84	87.89	87.74	87.9	87.94	87.67	87.99	87.75	88.17	87.86	87.92	87.7	87.73	88.22	88.68
650	88.13	87.8	87.81	87.7	87.9	87.83	87.63	87.92	87.65	88.11	87.83	87.92	87.68	87.71	88.13	88.66
651	88.08	87.79	87.75	87.65	87.85	87.77	87.59	87.87	87.62	88.06	87.8	87.88	87.64	87.67	88.1	88.66
652	88.05	87.79	87.69	87.59	87.78	87.73	87.56	87.84	87.63	88.02	87.78	87.81	87.59	87.61	88.08	88.62
653	88.11	87.61	87.59	87.58	87.72	87.56	87.55	87.7	87.65	88.16	87.68	87.96	87.48	87.45	87.88	88.6
654	88.25	87.37	87.33	87.44	87.6	87.27	87.47	87.42	87.61	88.37	87.44	88.12	87.2	87.1	87.56	88.59
655	88.47	87.06	86.88	87.17	87.4	86.83	87.31	86.98	87.5	88.65	87.05	88.31	86.72	86.56	87.11	88.57
656	88.47	87.02	86.74	87.12	87.33	86.73	87.28	86.88	87.43	88.68	86.95	88.28	86.54	86.37	86.94	88.53
657	88.39	87.04	86.75	87.14	87.32	86.77	87.28	86.89	87.4	88.6	86.96	88.2	86.53	86.37	86.92	88.51
658	88.18	87.15	87	87.26	87.36	87.01	87.3	87.08	87.44	88.31	87.17	88.05	86.83	86.69	87.17	88.51
659	87.98	87.24	87.22	87.34	87.39	87.19	87.33	87.27	87.43	88.03	87.33	87.88	87.11	86.98	87.42	88.49
660	87.79	87.32	87.39	87.39	87.41	87.34	87.35	87.45	87.4	87.79	87.47	87.7	87.35	87.22	87.66	88.45
661	87.66	87.37	87.39	87.36	87.41	87.41	87.27	87.46	87.34	87.68	87.49	87.52	87.34	87.25	87.74	88.45
662	87.59	87.34	87.41	87.37	87.37	87.42	87.26	87.45	87.34	87.6	87.48	87.43	87.34	87.24	87.73	88.43
663	87.57	87.23	87.45	87.4	87.27	87.37	87.3	87.41	87.37	87.55	87.45	87.43	87.33	87.21	87.62	88.38
664	87.56	87.21	87.35	87.34	87.24	87.27	87.25	87.34	87.33	87.58	87.44	87.41	87.27	87.14	87.61	88.36
665	87.52	87.19	87.28	87.29	87.22	87.21	87.21	87.29	87.29	87.56	87.42	87.37	87.23	87.1	87.61	88.36
666	87.41	87.19	87.29	87.28	87.21	87.24	87.2	87.29	87.26	87.45	87.4	87.31	87.24	87.12	87.62	88.34
667	87.36	87.12	87.29	87.31	87.14	87.21	87.26	87.24	87.27	87.41	87.37	87.29	87.24	87.05	87.53	88.29
668	87.32	87.05	87.28	87.34	87.06	87.17	87.29	87.18	87.27	87.39	87.33	87.28	87.21	86.97	87.43	88.28
669	87.26	87.06	87.19	87.23	87.09	87.09	87.15	87.14	87.19	87.42	87.24	87.19	87.09	86.94	87.39	88.27
670	87.19	87.04	87.2	87.2	87.07	87.06	87.11	87.12	87.15	87.33	87.26	87.12	87.09	86.95	87.38	88.23
671	87.11	86.97	87.26	87.23	87.01	87.07	87.13	87.11	87.16	87.18	87.36	87.06	87.18	87	87.39	88.21
672	87.15	86.88	87.26	87.22	86.94	87.03	87.08	87.01	87.15	87.16	87.25	87.09	87.11	86.88	87.28	88.19
673	87.16	86.85	87.2	87.19	86.9	87	87.03	86.94	87.11	87.15	87.16	87.06	87.04	86.79	87.22	88.18
674	87.12	86.93	87.05	87.1	86.91	86.97	86.98	86.92	87.02	87.16	87.11	86.95	86.97	86.75	87.26	88.13
675	87.1	86.84	87.07	87.14	86.81	86.99	87.04	86.88	87.1	87.06	87.14	86.93	87.04	86.74	87.26	88.11
676	87.09	86.75	87.11	87.16	86.73	86.98	87.07	86.83	87.15	86.99	87.16	86.91	87.07	86.71	87.23	88.08
677	87.13	86.78	87.05	87.07	86.79	86.84	86.95	86.74	87.05	87.06	87.03	86.85	86.91	86.61	87.12	88.05
678	87.13	86.81	87.06	87.07	86.81	86.83	86.91	86.76	86.98	87.02	87.03	86.8	86.92	86.6	87.12	88.03
679	87.09	86.85	87.12	87.12	86.78	86.89	86.93	86.84	86.93	86.92	87.1	86.75	87.01	86.62	87.17	88.01
680	87.02	86.72	87.15	87.22	86.64	86.82	87.04	86.78	87.07	86.9	87.11	86.8	87.02	86.51	87.04	87.98
681	86.98	86.66	87.09	87.19	86.61	86.75	86.99	86.69	87.06	86.89	87.04	86.8	86.97	86.45	86.97	87.95
682	86.95	86.68	86.94	87.02	86.7	86.67	86.76	86.57	86.89	86.88	86.88	86.73	86.86	86.45	86.96	87.93
683	86.85	86.59	86.97	87.02	86.64	86.67	86.8	86.59	86.9	86.77	86.9	86.69	86.9	86.48	86.92	87.91
684	86.79	86.51	86.97	87	86.57	86.65	86.84	86.57	86.92	86.7	86.91	86.67	86.91	86.46	86.86	87.86
685	86.86	86.47	86.86	86.88	86.54	86.57	86.77	86.45	86.88	86.74	86.82	86.68	86.81	86.32	86.79	87.85
686	86.79	86.51	86.8	86.86	86.54	86.56	86.74	86.45	86.81	86.69	86.84	86.62	86.81	86.35	86.79	87.83
687	86.68	86.55	86.78	86.88	86.55	86.56	86.72	86.48	86.75	86.61	86.9	86.55	86.85	86.45	86.81	87.78
688	86.75	86.44	86.87	86.91	86.42	86.58	86.79	86.46	86.86	86.56	86.91	86.61	86.91	86.41	86.72	87.75
689	86.76	86.4	86.86	86.85	86.37	86.51	86.76	86.38	86.86	86.57	86.83	86.62	86.86	86.36	86.67	87.75
690	86.73	86.43	86.75	86.71	86.38	86.37	86.65	86.26	86.77	86.63	86.66	86.59	86.72	86.3	86.65	87.72
691	86.65	86.4	86.76	86.77	86.36	86.45	86.64	86.28	86.78	86.46	86.7	86.44	86.72	86.3	86.68	87.67
692	86.63	86.36	86.76	86.8	86.33	86.45	86.61	86.25	86.76	86.37	86.69	86.36	86.7	86.26	86.66	87.65
693	86.69	86.28	86.71	86.73	86.28	86.28	86.55	86.1	86.69	86.45	86.58	86.4	86.62	86.16	86.52	87.64
694	86.59	86.31	86.72	86.68	86.3	86.31	86.51	86.15	86.63	86.43	86.57	86.32	86.61	86.2	86.55	87.59
695	86.48	86.33	86.75	86.66	86.31	86.38	86.5	86.24	86.62	86.37	86.58	86.25	86.64	86.24	86.59	87.56
696	86.64	86.21	86.79	86.74	86.16	86.38	86.59	86.19	86.74	86.3	86.6	86.34	86.72	86.13	86.46	87.54
697	86.65	86.19	86.7	86.67	86.16	86.31	86.53	86.12	86.7	86.33	86.53	86.36	86.65	86.09	86.44	87.5
698	86.55	86.24	86.52	86.48	86.26	86.22	86.37	86.03	86.56	86.41	86.41	86.32	86.49	86.09	86.49	87.47
699	86.5	86.18	86.67	86.59	86.12	86.29	86.48	86.12	86.63	86.26	86.48	86.27	86.6	86.17	86.48	87.44
700	86.49	86.14	86.68	86.61	86.04	86.28	86.49	86.14	86.62	86.2	86.48	86.25	86.6	86.18	86.46	87.41
